# Supplementary material for: Effects of graded concentrations of supplemental selenium on selenium concentrations in tissues and prediction equations for estimating dietary selenium intake in pigs
Source: PeerJ. 2018 Oct 19;6:e5791. doi: 10.7717/peerj.5791 (PMC6197040; doi:10.7717/peerj.5791)
Supplement: Data S1 [file peerj-06-5791-s001.xlsx]

## Sheet: Sheet1
data selenium;
input			d 30	d 30	d 30	d 30	d 30	d 15	d 30	d 30	d 15	d 30
	BW	Dietary Se concentration, mg/kg	liver weight, g	Kidneys wight, g	Se concentration in dried liver, mg/kg	Se concentration in dried kidneys, mg/kg	Se concentration in dried muscle, mg/kg	Se concentration in plasma, mg/L	Se concentration in plasma, mg/L	Se concentration in urine, mg/L	Se concentration in hair, mg/kg	Se concentration in hair, mg/kg
	52.6	0	1802	164	9.94253	18.4639	2.44546	0.244218	0.0433081	0.0214829	0.483705	0.398448
	51	0	1830	120	8.497	18.3783	2.42056	0.251051	0.215281	0.0319908	0.511513	0.401427
	57.4	0	1476	134	10.0109	17.4622	3.03442	0.265897	0.255414	0.0615686	0.290874	0.425221
	46.8	0	1578	122	10.0129	19.5585	2.59827	0.244175	0.203496	0.11068	0.392418	0.398064
	51.4	1	1968	144	15.4435	34.1001	3.4265	0.298168	0.356444	0.111207	0.419578	0.449452
	47.2	1	1578	136	16.3748	35.6357	3.70187	0.322108	0.384954	0.117169	0.526733	0.452884
	49	1	1560	124	17.204	41.9718	3.66031	0.26622	0.335417	0.159462	0.406772	0.462749
	51	1	1524	160	15.729	37.5233	3.30892	0.409667	0.319005	0.37078	0.446493	0.469362
	51.6	5	1648	136	38.3221	58.249	4.27868	2.0666	2.06075	1.0241	1.01254	1.36486
	54.8	5	2000	156	44.558	61.3311	4.46079	1.74233	2.06404	0.989863	1.02554	1.75832
	50.6	5	1912	170	41.3767	63.1919	4.65541	2.10047	2.15935	1.02824	1.18141	1.37559
	52.2	5	1918	178	43.2089	68.2483	4.87375	1.94897	2.10381	0.9819	1.02573	1.37982
	53	50	1740	136	94.9977	109.907	6.08301	3.34153	3.37256	1.61165	2.66885	5.14186
	43	50	1542	156	81.6085	110.87	5.4559	4.41968	4.84904	1.64434	2.15346	5.1118
	55.8	50	1910	170	74.8634	126.939	6.17418	3.19428	4.90215	1.61192	2.19862	5.31802
	56.4	50	1894	178	84.2329	111.821	5.41779	3.10499	3.87062	1.0134	2.64658	5.17578
Title &measurement;
Proc MIXED data = selenium noclprint covtest noitprint;
